# Supplementary material for: Spatial distribution of health-risky road traffic noise pollution in Dessie City, North East Ethiopia
Source: PLoS One. 2022 Jul 15;17(7):e0270589. doi: 10.1371/journal.pone.0270589 (PMC9286251; doi:10.1371/journal.pone.0270589)
Supplement: S1 Table — The table shows the maximum, the average and the minimum noise level measurements (in dB) for each sampling points across the seven days of the week. (XLSX) [file pone.0270589.s001.xlsx]

## Sheet: Sheet 1
S1 Table. Details of noise level recordings from twenty sampling sites of Dessie city, northeast Ethiopia, 2021.
Sample sites (#)	Time	Monday			Tuesday			Wednesday			Thursday			Friday			Saturday			Sunday			A week average
		Minimum	Average	Maximum	Minimum	Average	Maximum	Minimum	Average	Maximum	Minimum	Average	Maximum	Minimum	Average	Maximum	Minimum	Average	Maximum	Minimum	Average	Maximum	Minimum	Average	Maximum
1	8:00-11:00 AM	56	68	83	55	67	86	56	66	88	56	67	86	61	70	89	59	69	83	54	68	89	56.7143	67.8571	86.2857
	4:00-7:00 PM	56	72	83	59	72	84	57	69	82	54	67	85	57	67	87	56	75	85	59	73	87	56.8571	70.7143	84.7143
2	8:00-11:00 AM	53	66	86	52	67	86	54	66	84	56	68	87	58	68	87	54	65	85	57	69	89	54.8571	67	86.2857
	4:00-7:00 PM	54	65	87	55	67	87	55	67	85	53	65	83	58	69	87	57	66	83	51	64	84	54.7143	66.1429	85.1429
3	8:00-11:00 AM	56	67	83	56	66	82	58	67	85	57	70	84	55	66	83	58	68	83	57	69	88	56.7143	67.5714	84
	4:00-7:00 PM	56	68	90	61	70	81	56	70	83	58	66	82	57	68	88	58	67	90	53	64	82	57	67.5714	85.1429
4	8:00-11:00 AM	53	65	84	52	63	80	55	64	79	53	64	83	55	66	85	54	66	84	51	64	85	53.2857	64.5714	82.8571
	4:00-7:00 PM	58	68	84	55	66	81	52	62	78	56	65	83	54	68	88	54	65	83	55	67	85	54.8571	65.8571	83.1429
5	8:00-11:00 AM	55	70	88	55	66	84	54	65	82	57	67	81	54	63	78	55	64	85	55	66	83	55	65.8571	83
	4:00-7:00 PM	54	65	82	56	66	85	54	67	85	57	65	81	59	68	86	57	70	87	58	65	83	56.4286	66.5714	84.1429
6	8:00-11:00 AM	59	66	86	55	68	86	57	66	83	58	68	86	54	66	82	58	66	83	54	66	87	56.4286	66.5714	84.7143
	4:00-7:00 PM	56	66	82	55	66	82	57	68	83	56	67	81	56	65	84	55	66	82	54	65	86	55.5714	66.1429	82.8571
7	8:00-11:00 AM	62	72	86	56	69	86	56	72	88	56	71	87	60	71	87	63	76	89	61	73	88	59.1429	72	87.2857
	4:00-7:00 PM	57	73	85	56	75	88	63	74	86	62	71	85	63	74	88	57	70	86	60	73	89	59.7143	72.8571	86.7143
8	8:00-11:00 AM	57	69	89	58	68	81	57	67	88	54	67	82	58	67	85	54	68	88	53	65	84	55.8571	67.2857	85.2857
	4:00-7:00 PM	56	68	86	54	69	87	57	69	86	61	71	88	58	66	85	57	65	86	55	67	89	56.8571	67.8571	86.7143
9	8:00-11:00 AM	54	66	86	55	66	86	55	65	82	55	65	85	53	66	87	50	66	88	53	65	88	53.5714	65.5714	86
	4:00-7:00 PM	55	68	90	53	68	90	54	65	83	54	66	88	51	68	88	53	66	88	49	65	87	52.7143	66.5714	87.7143
10	8:00-11:00 AM	48	62	82	48	62	79	51	63	82	45	60	82	47	63	81	46	60	85	47	60	82	47.4286	61.4286	81.8571
	4:00-7:00 PM	52	68	89	48	63	84	46	61	83	52	61	82	49	63	79	47	59	87	47	60	85	48.7143	62.1429	84.1429
11	8:00-11:00 AM	57	75	88	50	62	78	51	64	83	51	63	79	55	63	80	55	65	84	52	64	86	53	65.1429	82.5714
	4:00-7:00 PM	53	67	86	52	64	82	53	64	82	52	63	83	56	65	83	53	67	87	45	65	89	52	65	84.5714
12	8:00-11:00 AM	53	65	83	49	65	89	50	63	84	51	69	85	48	64	83	52	65	87	52	66	89	50.7143	65.2857	85.7143
	4:00-7:00 PM	49	65	87	54	66	85	51	65	87	53	66	85	51	67	87	51	65	87	47	64	89	50.8571	65.4286	86.7143
13	8:00-11:00 AM	54	65	86	50	60	84	58	65	85	54	65	90	57	65	83	56	72	89	57	67	87	55.1429	65.5714	86.2857
	4:00-7:00 PM	55	68	85	55	68	88	58	66	81	52	65	84	50	65	82	57	68	92	58	66	86	55	66.5714	85.4286
14	8:00-11:00 AM	62	72	85	58	67	80	56	63	81	61	71	85	58	64	83	56	68	90	54	65	83	57.8571	67.1429	83.8571
	4:00-7:00 PM	58	74	91	61	70	84	59	68	85	61	68	85	60	68	85	55	71	89	56	68	86	58.5714	69.5714	86.4286
15	8:00-11:00 AM	54	61	78	56	66	85	54	62	76	54	64	86	52	63	84	57	67	89	55	66	86	54.5714	64.1429	83.4286
	4:00-7:00 PM	53	67	88	57	66	84	57	64	86	58	67	81	57	66	83	55	65	90	56	66	85	56.1429	65.8571	85.2857
16	8:00-11:00 AM	54	63	83	53	63	83	53	67	86	57	70	87	53	67	84	55	66	88	53	65	85	54	65.8571	85.1429
	4:00-7:00 PM	55	66	87	57	64	82	56	68	88	53	64	82	54	68	89	55	64	81	54	67	87	54.8571	65.8571	85.1429
17	8:00-11:00 AM	47	64	86	47	63	87	49	63	86	43	63	85	51	62	85	54	67	88	49	66	90	48.5714	64	86.7143
	4:00-7:00 PM	47	63	85	52	63	83	52	63	83	49	62	81	47	62	83	49	63	87	44	61	86	48.5714	62.4286	84
18	8:00-11:00 AM	43	65	87	46	62	84	42	58	83	47	68	90	41	57	85	43	63	86	42	63	88	43.4286	62.2857	86.1429
	4:00-7:00 PM	48	63	84	46	65	86	44	65	90	42	64	90	47	67	89	43	61	85	42	61	89	44.5714	63.7143	87.5714
19	8:00-11:00 AM	58	68	85	55	66	84	54	66	83	55	69	91	54	69	85	56	72	89	54	67	86	55.1429	68.1429	86.1429
	4:00-7:00 PM	58	68	83	56	65	84	60	72	83	60	70	83	57	70	85	58	67	85	58	67	86	58.1429	68.4286	84.1429
20	8:00-11:00 AM	42	64	91	39	60	85	45	59	85	43	62	88	44	63	88	49	71	94	43	64	90	43.5714	63.2857	88.7143
	4:00-7:00 PM	49	59	84	48	63	85	46	59	77	44	58	87	48	61	85	51	71	87	45	63	88	47.2857	62	84.7143
